# Supplementary material for: Optimal 10-Aminoartemisinins With Potent Transmission-Blocking Capabilities for New Artemisinin Combination Therapies–Activities Against Blood Stage P. falciparum Including PfKI3 C580Y Mutants and Liver Stage P. berghei Parasites
Source: Front Chem. 2020 Jan 10;7:901. doi: 10.3389/fchem.2019.00901 (PMC6967409; doi:10.3389/fchem.2019.00901)
Supplement: Supplementary Table 1 — In vitro activities of selected amino-artemisinins against liver stage P. berghei, dose response curves and cytotoxicities. [file Table_1.XLS]

## Sheet: CDD Export 1
Molecule Name	Structure	Compound tested in (mM)	P.berghei-Luciferase Liver Stage Bioluminescence Assay: IC50 (uM)	P.berghei-Luciferase Liver Stage Bioluminescence Assay: Maximum measured (%)	P.berghei-Luciferase Liver Stage Bioluminescence Assay: Maximum measured (%) Standard Deviation (±)	P.berghei-Luciferase Liver Stage Bioluminescence Assay: Maximum measured (%) Count	P.berghei-Luciferase Liver Stage Bioluminescence Assay: Dose-response Plot	HepG2 Cytotoxicity Bioluminescence Assay: IC50 (uM)	HepG2 Cytotoxicity Bioluminescence Assay: Maximum measured (%)	HepG2 Cytotoxicity Bioluminescence Assay: Maximum measured (%) Standard Deviation (±)	HepG2 Cytotoxicity Bioluminescence Assay: Maximum measured (%) Count	HepG2 Cytotoxicity Bioluminescence Assay: Dose-response Plot
24 (WHN-12)		10 mM	0.101, 0.110	99.2, 105.0	9.88, 5.63	8, 8		6.44, 3.88	59.5, 66.1	5.15, 3.9	8, 8
8 Artemisone (GC003)		10 mM	0.0274, 0.0292	92.1, 94.6	11.8, 5.71	8, 8		> 50.0, > 50.0	11.8, 16.0	4.58, 6.09	8, 8
27 (WHN-15)		10 mM	0.129, 0.207	105.0, 111.0	3.76, 6.15	8, 8		8.91, 5.12	78.3, 80.2	3.7, 4.59	8, 8
28 (WHN-14)		10 mM	0.103, 0.125	101.0, 107.0	4.73, 5.77	8, 8		10.2, 6.44	61.7, 66.5	5.48, 6.94	8, 8
23 (WHN-11)		10 mM	0.0796, 0.0855	99.5, 110.0	3.38, 7.6	8, 8		6.99, 3.91	50.9, 55.9	3.78, 2.81	8, 8
7 Artemiside (GC008)		5 mM (Solubility issues-took down to 5 mM)	0.0745, 0.0881	98.1, 100.0	4.54, 7.53	8, 8		> 25.0, > 25.0	30.4, 36.5	3.29, 5.81	8, 8
Atovaquone		0.05 mM	3.23E-03, 1.81E-03	92.9, 96.8	13.5, 8.11	16, 16		> 0.250, > 0.250	16.9, 8.57	35.3, 27.3	16, 16
Puromycin		5 mM	0.0195, 0.0259	107.0, 113.0	12.4, 9.94	8, 8		0.114, 0.120	102.0, 105.0	13.0, 12.7	8, 8
